# Supplementary material for: Blood pressure-lowering effect of Shinrin-yoku (Forest bathing): a systematic review and meta-analysis
Source: BMC Complement Altern Med. 2017 Aug 16;17:409. doi: 10.1186/s12906-017-1912-z (PMC5559777; doi:10.1186/s12906-017-1912-z)
Supplement: Additional file 1: — Characteristics of included studies. (XLSX 16 kb) [file 12906_2017_1912_MOESM1_ESM.xlsx]

## Sheet: Additional_file_1
Additional file 1: Characteristics of included studies.
Trial	Country	Study design	Study population	Age (y)	Intervention	Comparator	Duration	Outcomes	Risk of biasb
Ogushi et al., 2000 [18]	Japan	Non-randomized, controlled trial	57 adults aged ≥ 18 years	18 to 76	Health promotion program including forest walking	Only monitoring BP	3 hours	SBP, DPB, PR	H-H-H-H-L-L-L
Takayanagi & Hagihara, 2005 [19]	Japan	Non-randomized, controlled trial	24 university students	21.09	Sitting on a chair in a natural forest environment	Sitting on a chair in an artificial forest environment	60 minutes	SBP, DPB, PR	H-H-H-H-L-L-L
Tsunetsugu et al., 2007 [20] -1	Japan	2×2 Latin square cross-over	9 male university students	Not reported	Walking in a forest	Walking in a city	15 minutes	SBP, DPB, PR	L-U-H-H-L-L-L
Tsunetsugu et al. 2007 [20] -2	Japan	2×2 Latin square cross-over	11 male university students	Not reported	Watching the scenery in a forest	Watching the scenery in a city	15 minutes	SBP, DPB, PR	L-U-H-H-L-L-L
Kozaki et al., 2007 [21] -1	Japan	2×2 Latin square cross-over	11 male university students	20 to 27	Walking in a forest site	Walking in a city	20 minutes	SBP, DPB, HR	U-H-H-H-L-L-L
Kozaki et al., 2007 [21] -2	Japan	2×2 Latin square cross-over	11 male university students	20 to 27	Sitting on a chair in a forest	Sitting on a chair in a city	20 minutes	SBP, DPB, HR	U-H-H-H-L-L-L
Furuhashi et al., 2007 [22]	Japan	2×2 Latin square cross-over	12 male university students	22.8±1.2	Watching the scenery in a forest	Watching the scenery in a city	15 minutes	SBP, DPB, PR	U-H-H-H-L-L-L
Takeda et al., 2009 [30,31-35] -1	Japan	Incomplete cross-over	11 older males	74.0±3.5	Walking in a forest	Walking in a rural agricultual area	1 hour	SBP, DPBa, PRa	H-H-H-H-L-L-L
Takeda et al., 2009 [30,31-35] -2	Japan	Incomplete cross-over	8 older females	74.9±2.9	Walking in a forest	Walking in a rural agricultual area	1 hour	SBP, DPBa, PRa	H-H-H-H-L-L-L
Park et al., 2010 [23] -1	Japan	2×2 Latin square cross-over	268 male university students	Not reported	Watching the scenery in a forest	Watching the scenery in a city	15 minutes	SBP, DPB, PR	L-U-H-H-L-L-L
Park et al., 2010 [23] -2	Japan	2×2 Latin square cross-over	75 male university students	Not reported	Walking in a forest	Walking in a city	15 minutes	SBP, DPB, PR	L-U-H-H-L-L-L
Li et al. 2011 [10]	Japan	Incomplete cross-over	16 males	57.4±11.6	Walking in a forest	Walking in an urban area	2 hours + 2 hours	SBP, DPB	H-H-H-H-L-L-L
Lee et al., 2011 [24]	Japan	2×2 Latin square cross-over	48 male university students	21.1±1.1	Watching the scenery in a forest	Watching the scenery in an urban area	15 minutes	SBP, DPB, PR	L-U-H-H-L-L-L
Kondo et al., 2011a [27,29]	Japan	Incomplete cross-over	8 older females	Not reprted	Sitting in a forest	Sitting in an indoor environment	2 hours	SBP, DPB, PRa	H-H-H-H-L-L-L
Kondo et al., 2011b [28,29]	Japan	Incomplete cross-over	8 older males	Not reported	Sitting in a forest	Sitting in an indoor environment	2 hours	SBP, DPBa, PRa	H-H-H-H-L-L-L
Sung et al., 2012 [25]	Korea	Non-randomized, controlled trial	56 older patients with hypertension	Not reported	Cognitive behavior thrapy based on a forest therapy program	Only self-monitoring of BP	3 days	SBP, DPB	H-H-H-H-L-U-L
Mao et al., 2012 [26]	China	Randomized, controlled trial	24 older patients with essential hypertension	60 to 75	Walking in a forest	Walking in a city	7 days	SBP, DPB, HR	L-U-H-H-L-L-L
Lee & Lee, 2014 [11]	Korea	Randomized, controlled trial	62 older women	60 to 80	Walking in a forest	Walking in a city	1 hour	SBP, DPB	L-L-H-H-L-L-L
Kondo et al., 2014 [16] -1	Japan	Incomplete cross-over	7 middle-aged or older males	66.7±7	In a forest including walking	In an indoor environment	2 hours	SBP, DPB, HR	H-H-H-H-L-L-L
Kondo et al., 2014 [16] -2	Japan	Incomplete cross-over	6 middle-aged or older females	66.3±4	In a forest including walking	In an indoor environment	2 hours	SBP, DPB, HR	H-H-H-H-L-L-L
BP, blood pressure; SBP, systolic blood pressure; DBP, diastolic blood pressure; PR, pulse rate; HR, heart rate.
a: This outcome was measured, but values were not reported.
b: 1) Random sequence generation, 2) allocation concealment, 3) blinding of participants and personnel, 4) blinding of outcome assessor, 5) incomplete outcome data, 6) selective reporting, 7) other bias. Key: H, high; U, unclear; L, low.
